# Supplementary material for: Stimuli-Responsive Dual Cross-Linked N-Carboxyethylchitosan Hydrogels with Tunable Dissolution Rate
Source: Gels. 2021 Oct 29;7(4):188. doi: 10.3390/gels7040188 (PMC8628705; doi:10.3390/gels7040188)
Supplement: Supplementary file 1 [file gels-07-00188-s001.zip]

Archive with 1 entries (1 files):
- gels-1424212-supplementary.pdf
